# Supplementary material for: AlphaFold2 and RoseTTAFold predict posttranslational modifications. Chromophore formation in GFP-like proteins
Source: PLoS One. 2022 Jun 16;17(6):e0267560. doi: 10.1371/journal.pone.0267560 (PMC9202861; doi:10.1371/journal.pone.0267560)
Supplement: S1 Data — These are the geometric measurements that are crucial to chromophore formation. The structures are divided into two groups, GFP-like proteins that will form a chromophore and those that do not. (XLSX) [file pone.0267560.s006.xlsx]

## Sheet: RoseTTAFold
	Alpha helix overlap (RMSD in Å)			Tight Turn Distance (Å) (see Figure 1)					H-Bond distances in angstrom (Å) see Figure S1
	1EMA-crystal	2AWJ-crystal	1H4U-crystal		60-64	61-65	62-66	63-67	64-68	65-69	66-70	67-71	68-72	69-73	70-74
Pdb Structure
1EMA	0	0.8585	1.7849	1.34	2.99	---	---	---	4.19	---	---	---	4.75	6.16	7.23
2AWJ	0.8585	0	1.5245	3.03	2.78	2.96	2.85	4.8	5.51	3.97	5.85	6.66	4.51	6.1	7.37
1H4U	1.7849	1.5245	0	3.26	4.56	2.82	3.43	5.59	3.78	3.06	3.03	3.11	3.02	6.6	8.78
1EMA ideal	2.9454	2.9886	2.6246	3.31
RoseTTAFold
1EMA	0.8014	0.4037	1.6815	3.04	2.95	2.9	2.94	4.53	4.88	4.28	6.73	7.41	4.84	5.99	7.68
2AWJ	0.9464	0.4224	1.7214	3.06	2.79	2.91	2.85	4.68	5.5	4.38	6.61	7.31	4.93	6.01	7.93
1H4U	1.9029	1.0794	0.4269	3.33	4.85	2.79	3.15	5.53	3.17	3.01	3.16	2.97	2.88	6.23	8.11
Forms Chromophore
Dronpa-2	1.0376	1.4064	2.1332	2.63	2.82	3.35	5.65	5.17	5.99	7.48	7.79	7.01	4.27	5.75	7.61
PS-CFP	1.1758	0.5709	1.5901	3.11	2.81	2.98	3.75	4.5	5.28	4.24	5.67	6.61	4.56	6.04	8.08
amFP495	1.0168	1.3373	2.0909	3.24	2.93	3.11	4.34	5.89	5.46	5.36	7.36	7.02	4.62	5.98	8.29
anm2CP	0.8431	1.1173	2.0318	3.15	3.08	3.05	3.41	5.09	6.2	5.03	6.42	7.92	4.85	5.68	7.86
P4	0.8179	0.4671	1.6875	3.12	3.08	3.04	4.29	4.4	4.43	3.86	5.83	7.44	4.9	5.92	7.75
AvicFP1	0.8193	0.5215	1.7089	3.05	3.07	2.97	3.84	4.72	4.66	4.37	6.88	7.37	4.97	6.02	7.9
cFP484	0.9206	1.3012	2.0752	3.26	3	3.02	3.47	4.7	5.56	5.3	7.16	7.13	4.43	5.83	7.85
eYGFP	1.3308	1.0778	2.0606	3.05	3.2	4.72	4.63	5.73	7.01	5.52	7.03	6.94	4.65	5.76	7.59
dendFP	1.0877	1.3166	2.1164	2.93	2.86	3.27	4.46	5.41	6.58	5.63	7.43	7.05	4.53	5.8	7.7
dfGFP	1.0426	0.9766	1.9551	3.19	3	3.56	2.81	4.86	6.23	5.31	6.6	7.02	4.46	5.77	7.92
DsRed-Express	0.9374	1.2676	2.003	3.04	3.24	3.2	4	4.84	5.3	5.25	6.93	6.91	4.56	5.93	7.7
EosFP	0.9701	1.1411	2.0679	3.16	2.78	3.43	4.39	5.42	6.22	5.23	6.82	7.13	4.78	5.8	7.71
eqFP578	1.0229	1.175	2.0139	3.11	2.84	3.2	4.68	5.41	5.67	5.57	7.52	6.98	4.57	6.22	7.53
RFP611	0.9161	1.2049	2.0227	3.09	2.95	3.28	4.53	4.97	5.43	5.37	7.17	7.01	4.51	5.89	7.63
HcRed1-Blue	0.969	1.1391	2.0157	3.17	2.72	3.13	4.31	5.14	6.25	5.48	6.8	6.93	4.51	5.91	7.67
mKikGR	0.9519	1.1899	2.0839	3.14	2.73	3.38	4.74	4.88	5.65	5.24	7.14	7.04	4.73	5.92	7.56
KO	1.4181	1.4054	2.1873	3.19	3.85	5.37	3.94	5.53	7.42	6.06	8.18	7.06	4.47	5.67	7.11
dLanYFP	1.3919	1.1375	2.1172	4.45	2.78	3.14	3.84	5.98	7.09	6.43	8.57	6.87	4.61	5.87	8.03
Montipora sp. #20	1.0629	1.1333	2.1108	3.18	2.94	3.63	4.27	4.86	6.81	5.3	6.92	7.33	4.81	5.78	7.26
mRed7	0.8725	1.1377	1.9808	3.14	3.08	3.13	3.96	5.21	5.21	5.22	6.88	6.98	4.44	5.89	7.81
zYellow1	1.1204	1.3775	2.158	3.27	2.95	2.94	3.87	5.52	6.12	5.58	7.3	6.93	4.65	6.01	7.62
Cannot Form Chromophore
B. forskali	1.1316	1.937	1.9979	3.01	3.01	2.83	2.85	4.58	5.25	5.39	6.62	6.81	4.64	6.04	7.5
B. fosteri	1.1074	1.0438	2.0417	3.12	2.95	3.02	3.86	4.01	5.65	5.39	7.26	6.91	4.83	6.03	8.02
B. infundibulum	1.1669	0.8852	1.916	2.97	2.96	2.81	3.17	5.16	4.83	4.93	6.81	7.12	4.64	5.94	7.92
C. veneris	1.1479	0.7972	1.9574	2.99	2.94	2.84	3.02	4.87	5.02	4.77	6.59	7.18	4.61	5.86	7.34
D. glandiformis	1.266	1.0253	2.0611	3	3.02	2.82	2.96	4.95	4.78	5.25	6.72	7.03	4.75	6.02	8.05
D. kaloktenota	1.1644	0.8706	1.9533	2.98	2.89	2.85	2.85	4.57	4.98	5.22	6.74	6.86	4.65	6.03	7.8
E. dunlapae	1.2376	1.0362	2.0435	2.99	2.96	2.73	3.82	5.09	4.91	5.42	6.6	7.03	4.78	5.97	7.98
H. californensis	1.2795	1.0829	2.0697	3.02	2.93	2.83	2.91	3.98	4.76	5.14	6.53	6.99	4.8	6.02	8.05
H. rubra	1.2127	1.0075	2.021	3	2.82	2.92	2.9	4.74	5.46	5.45	6.59	6.77	4.62	6.07	7.64
H. beehleri	1.2393	1.016	2.0438	2.98	2.83	3.05	3.01	4.22	4.89	4.88	6.76	7.23	4.62	5.83	7.51
KAB1270852	1.8622	1.6575	0.3592	3.13	4.84	2.79	3.08	5.65	3.3	2.89	3.19	2.97	2.81	6.35	8.06
Kiyohimea	1.1352	0.9421	1.9381	2.98	2.95	2.98	2.8	4.46	5.02	5.17	6.76	6.87	4.58	6.02	7.76
L. cruentiventer	1.1128	1.0126	1.9267	3.04	3.04	2.84	2.78	4.19	5.03	4.86	6.55	7.33	4.8	5.9	7.58
L. lactea	1.1623	0.9635	1.9564	2.98	2.87	2.89	2.77	4.6	5.45	5.06	6.64	7.2	4.75	5.91	7.75
L. pulchra	1.1637	1.0297	1.9919	3.04	3.04	2.79	3.18	5.03	4.81	5.1	6.88	7.29	4.65	5.93	7.84
Lampea	1.2128	0.9759	1.979	2.99	2.86	2.87	2.77	4.4	5.47	5.07	6.76	7.14	4.71	5.98	7.76
Llyria	1.1911	0.953	1.9843	3.05	3.04	2.78	2.98	4.56	4.64	5.31	6.71	6.89	4.75	5.93	7.83
O. maculata	1.1811	0.9826	1.9973	3.06	2.81	2.85	3.13	5.18	5.35	5.2	7.05	7.34	4.71	5.95	7.85
P. bachei	1.37	1.1428	2.2189	3.02	2.82	2.86	3.03	4	4.46	4.62	7.26	7.83	5.12	5.98	7.34
T. inconstans	1.2266	0.9658	1.9983	3.03	3.16	2.78	3	4.7	4.82	5.15	6.97	7.21	4.56	5.89	7.55
V. parallelum	1.2168	0.9282	2.0148	3.01	2.95	2.98	2.77	4.16	5.24	5.23	6.81	6.87	4.74	6.01	7.89
XP012819171	1.9111	1.6647	0.3401	3.22	4.99	2.82	4.13	6.13	3.31	3.05	2.85	3	2.86	6.26	8.12
XP032228514	2.0078	1.822	0.578	3.12	4.65	2.78	3.49	5.41	3.36	2.91	2.98	2.92	2.92	5.93	8.29
RoseTTAFold 1EMA to ideal 1EMA
3.0947

## Sheet: AlphaFold
	Alpha helix overlap (RMSD in Å)			Tight Turn Distance (Å) (see Figure 1)					H-Bond distances in angstrom (Å) see Figure S1
	1EMA-crystal	2AWJ-crystal	1H4U-crystal		60-64	61-65	62-66	63-67	64-68	65-69	66-70	67-71	68-72	69-73	70-74
Pdb Structure				THESE ARE THE SAME AS FIRST SHEET
1EMA	0	0.8585	1.7849	1.34	2.99	---	---	---	4.19	---	---	---	4.75	6.16	7.23
2AWJ	0.8585	0	1.5245	3.03	2.78	2.96	2.85	4.8	5.51	3.97	5.85	6.66	4.51	6.1	7.37
1H4U	1.7849	1.5245	0	3.26	4.56	2.82	3.43	5.59	3.78	3.06	3.03	3.11	3.02	6.6	8.78
1EMA ideal	2.9454	2.9886	2.6246	3.31
AlphaFold
1EMA	0.7825	0.32	1.6537	3.26	2.91	2.93	3.37	4.65	4.82	3.82	5.8	7.08	4.63	5.87	7.05
2AWJ	0.8461	0.2925	1.6577	3.2	2.85	2.93	3.04	4.83	5.36	3.97	5.67	6.88	4.61	5.87	7.06
1H4U	1.8195	1.5805	0.28	3.24	4.51	2.97	3.44	5.07	3.31	2.84	2.96	3.18	2.89	6.56	8.14
Forms Chrmophore
Dronpa-2	0.7602	1.2292	1.9814	3.04	3.65	3.28	3.74	4.01	3.41	4.63	7.18	7.57	4.38	5.84	7.04
PS-CFP	0.6919	0.3838	1.7042	3.14	2.83	2.87	3.12	4.44	5.06	4.21	6.08	7.17	4.67	5.91	7.22
amFP495	0.9121	1.3671	2.0798	3.13	3.54	3.04	3.41	3.72	3.79	4.42	7.01	7.31	4.97	6.12	7.39
anm2CP	0.7079	1.1458	1.9445	3.01	3.42	3.21	4.29	5.04	5.86	4.58	7	7.96	4.47	5.99	7.52
P4	0.7722	0.3425	1.6354	3.25	2.93	2.91	3.12	4.6	4.64	3.83	5.75	7.12	4.62	5.89	7.09
AvicFP1	0.793	0.342	1.6223	3.25	2.91	2.86	3.19	4.54	4.31	3.68	6.14	7.02	4.64	5.89	7.08
cFP484	0.7745	1.223	1.9591	3	3.58	2.92	3.64	4.25	4.71	5.02	7.63	7.33	4.12	5.96	7.19
eYGFP	0.7533	0.9964	1.9499	3	2.98	3.1	3.18	4.4	5.48	4.83	7.95	7.57	4.59	6.04	7.87
dendFP	0.7155	1.2049	2.0202	2.97	3.7	3.04	3.77	4.26	3.15	4.44	7.32	7.96	4.87	5.91	7.19
dfGFP	0.5741	0.8852	1.7843	2.9	3.17	3.25	3.35	4.65	5.15	4.52	7.83	7.05	4.09	5.75	7.34
DsRed-Express	0.8755	1.3305	2.0666	3.07	4.08	3.8	3.18	4.06	4.35	4.26	6.96	7.5	4.9	6.43	7.35
EosFP	0.6572	1.1662	1.9596	2.94	3.66	3.17	3.87	4.38	3.81	4.42	7.33	8.02	4.6	5.91	7.2
eqFP578	0.8587	1.3377	2.0417	3.09	3.51	3.32	3.74	4.62	3.59	4.66	7.15	7.39	4.61	6.33	7.33
RFP611	0.8999	1.3586	2.0745	3.08	3.62	3.15	3.41	4.33	4.16	4.8	7.05	7.3	4.8	6.37	7.24
HcRed1-Blue	0.7852	1.2449	1.9902	3.03	3.54	3.07	3.46	4.33	3.72	4.62	7.84	7.3	4.45	6.21	7.25
mKikGR	0.7292	1.2747	2.0015	2.95	4.12	3.01	3.98	4.31	4.19	4.74	7.7	7.78	4.57	6.15	7.18
KO	0.9843	1.4152	2.0983	3.18	4.31	4.25	3.88	3.66	3.02	4.28	7.34	7.93	4.77	5.96	7.36
dLanYFP	1.0487	1.201	1.9734	3.05	3.05	2.95	3.34	3.55	4.22	5.37	7.84	7.65	4.39	5.44	8.32
Montipora sp. #20	0.8343	1.2238	2.0104	3.04	3.96	3.8	3.15	4.12	4.32	4.2	7.06	7.78	4.72	5.95	7.25
mRed7	0.9072	1.3662	2.0753	3.12	4.02	3.48	3.12	4.18	4.34	4.61	7.06	7.5	4.61	6.17	7.36
zYellow1	0.8603	1.1914	2.0394	3.2	3.19	3.14	4.32	6.18	4.61	4.89	9.58	7.26	4.5	5.86	7.12
Cannot Form Chromophore
B. forskali	1.2202	1.0881	2.0255	3.14	2.93	2.86	2.93	4.25	4.46	5.15	6.87	6.9	4.21	5.86	7.23
B. fosteri	1.2382	1.1864	2.1318	3.16	2.9	2.88	2.86	3.51	4.07	4.96	6.84	7.03	4.51	5.88	7.25
B. infundibulum	1.3129	1.1369	2.0234	3.11	2.96	2.92	2.94	4.03	4.6	5.13	6.75	6.87	4.32	5.9	7.38
C. veneris	1.23	1.0557	1.9868	3.16	2.9	2.92	2.95	4.13	4.65	5.2	6.74	6.79	4.25	5.86	7.1
D. glandiformis	1.3258	1.1727	2.0546	3.16	2.99	2.92	3.01	4.06	4.43	5.12	6.86	7.01	4.35	5.91	7.31
D. kaloktenota	1.318	1.1126	2.0319	3.13	2.92	2.99	3	4.24	4.8	5.15	6.68	6.94	4.28	5.86	7.15
E. dunlapae	1.1653	1.0087	2.042	3.14	2.91	2.8	2.92	4.32	4.49	5.01	6.72	7.04	4.28	5.85	7.15
H. californensis	1.2846	1.3579	2.2019	3.19	2.91	2.89	2.97	3.35	3.42	4.84	6.85	7.11	4.4	5.89	7.67
H. rubra	1.2609	1.0853	2.0223	3.14	2.95	2.83	2.93	3.93	4.48	5.05	6.79	6.87	4.29	5.89	7.17
H. beehleri	1.2628	1.1127	2.0368	3.14	2.93	2.9	2.9	3.9	4.55	5.16	6.82	6.93	4.25	5.84	7.18
KAB1270852	1.7891	1.5573	0.2296	3.26	4.49	2.87	3.39	5.14	3.42	2.89	2.93	3.22	2.91	6.58	8.02
Kiyohimea	1.2454	1.0807	2.0222	3.18	2.9	2.92	2.99	4.18	4.68	5.18	6.64	6.91	4.25	5.84	7.16
L. cruentiventer	1.2698	1.1112	2.0267	3.15	2.93	2.93	2.98	4.09	4.59	5.18	6.64	6.87	4.23	5.86	7.16
L. lactea	1.24	1.0763	1.9893	3.15	2.89	2.92	2.87	3.79	4.44	4.9	6.73	6.81	4.33	5.88	7.22
L. pulchra	1.2949	1.1687	2.0588	3.13	2.91	2.87	2.98	3.92	4.43	5.11	6.76	6.94	4.35	5.96	7.21
Lampea	1.2154	1.0627	1.9831	3.12	2.92	2.89	2.87	3.73	4.42	4.88	6.87	6.8	4.27	5.88	7.24
Llyria	1.2525	1.0775	1.9912	3.16	2.95	2.94	3	4.16	4.6	5.17	6.58	6.82	4.21	5.85	7.23
O. maculata	1.2782	1.1262	2.0202	3.14	2.92	2.91	2.96	4.18	4.56	5.12	6.76	6.8	4.19	5.85	7.16
P. bachei	1.4069	1.5009	2.3396	3.18	2.91	2.87	2.95	3.32	3.43	5.18	7.28	7.24	4.59	6.09	7.52
T. inconstans	1.2615	1.0679	1.9863	3.14	2.91	2.92	3	4.21	4.63	5.1	6.67	6.87	4.23	5.86	7.23
V. parallelum	1.3114	1.1946	2.0723	3.13	2.97	2.95	2.93	4.13	4.48	5.22	6.96	6.88	4.39	5.92	7.08
XP012819171	1.8422	1.6285	0.2867	3.25	4.67	2.88	3.31	5.01	3.25	2.87	2.94	3.11	2.89	6.61	8.21
XP032228514	2.0859	1.8658	0.679	3.26	4.7	2.95	4.32	5.86	3.07	2.92	2.85	2.94	2.93	6.19	8.29

## Sheet: Percent Identity
	Percent Identity to 1EMA
Standards
1EMA	100
1YHI	96.64
2AWJ	96.94
1ZGO	22.87
6YLS	25.33
1H4U	17.21
Unknown, SYG
Dronpa-2	23.87
PS-CFP	89.08
amFP495	25.45
anm2CP	25
P4	98.74
AvicFP1	79.83
cFP484	26.11
eYGFP	17.21
dendFP	26.01
dfGFP	28.02
DsRed-Express	23.32
EosFP	25.56
eqFP578	18.86
RFP611	21.05
HcRed1-Blue	20.09
mKikGR	26.79
KO	23.11
dLanYFP	24.45
Montipora sp. #20	23.29
mRed7	29.69
zYellow1	22.12
Unknown, no SYG
B. forskali	19.64
B. fosteri	19.73
B. infundibulum	18.39
C. veneris	19.64
D. glandiformis	22.77
D. kaloktenota	19.2
E. dunlapae	22.22
H. californensis	17.62
H. rubra	18.75
H. beehleri	19.2
KAB1270852	18.14
Kiyohimea	19.2
L. cruentiventer	20.63
L. lactea	19.74
L. pulchra	18.3
Lampea	19.74
Llyria	20.63
O. maculata	19.2
P. bachei	16.89
T. inconstans	20.18
V. parallelum	18.3
XP012819171	16.82
XP032228514	11.94

## Sheet: RoseTTAFold Confidence
	Overall GDT	residue 65	confidence	residue 66	confidence	residue 67	confidence
1EMA_RoseTTAFold	0.9	T	0.71	Y	0.7	G	0.69
6YLS_1_RoseTTAFold	0.9	H	0.78	Y	0.76	G	0.73
1ZGO_RoseTTAFold	0.89	Q	1.28	Y	1.28	G	1.2
1H4U_1_RoseTTAFold	0.88	G	0.93	I	0.88	I	0.83
1YHI_RoseTTAFold	0.89	A	0.87	S	0.84	G	0.8
2AWJ_1_RoseTTAFold	0.91	T	0.79	Y	0.77	G	0.74
Dronpa-2	0.9	C	0.93	Y	0.92	G	0.88
PS-CFP	0.87	S	0.85	Y	0.82	G	0.78
amFP495	0.88	K	0.84	Y	0.82	G	0.8
anm2CP	0.9	Q	0.87	Y	0.89	G	0.89
P4	0.9	S	0.72	H	0.71	G	0.69
AvicFP1	0.88	C	0.83	Y	0.81	G	0.79
cFP484	0.83	Q	1.08	Y	1.06	G	1.01
eYGFP	0.86	G	1.17	Y	1.18	G	1.16
dendFP	0.91	H	0.82	Y	0.81	G	0.78
dfGFP	0.88	Q	0.86	Y	0.85	G	0.83
DsRed-Express	0.9	Q	1.29	Y	1.28	G	1.19
EosFP	0.91	H	0.74	Y	0.73	G	0.7
eqFP578	0.88	M	1.08	Y	1.08	G	1.03
RFP611	0.89	M	0.86	Y	0.87	G	0.84
HcRed1-Blue	0.91	H	0.78	Y	0.78	G	0.77
mKikGR	0.89	H	0.78	Y	0.75	G	0.72
KO	0.91	C	0.94	Y	0.92	G	0.87
dLanYFP	0.84	G	1	Y	1.01	G	0.99
Montipora sp. #20	0.91	Q	0.93	Y	0.94	G	0.91
mRed7	0.89	M	1.06	Y	1.05	G	1
zYellow1	0.88	K	0.96	Y	0.92	G	0.85
B.fosteri_RoseTTAFold	0.82	Q	0.98	G	0.96	N	0.93
B.forskali_RoseTTAFold	0.88	Q	0.86	S	0.84	N	0.82
B.infundibulum_RoseTTAFold	0.82	Q	0.97	T	0.97	N	0.96
C.veneris_RoseTTAFold	0.82	Q	0.99	T	1.02	N	1.02
D.kaloktenota_RoseTTAFold	0.82	Q	0.93	T	0.94	N	0.93
D.glandiformis_RoseTTAFold	0.87	Q	0.84	T	0.82	S	0.8
E.dunlapae_RoseTTAFold	0.85	Q	0.91	Y	0.9	S	0.87
H.rubra_RoseTTAFold	0.87	Q	0.82	S	0.82	N	0.82
Haeckelia_beehleri_FPL_RoseTTAFold	0.88	Q	0.82	S	0.82	N	0.82
H.californensis_RoseTTAFold	0.8	Q	0.98	T	0.97	N	0.94
P.bachei_RoseTTAFold	0.81	Q	0.89	T	0.9	N	0.89
Kiyohimea_sp_RoseTTAFold	0.83	Q	0.87	T	0.88	N	0.88
L.lactea_RoseTTAFold	0.82	Q	0.97	C	0.98	N	0.98
Lampea_sp_RoseTTAFold	0.83	Q	0.97	C	0.98	N	0.97
L.cruentiventer_RoseTTAFold	0.87	Q	0.92	T	0.94	N	0.94
L.pulchra_RoseTTAFold	0.82	Q	0.95	T	0.93	N	0.9
Llyria_sp_B_RoseTTAFold	0.86	Q	0.91	T	0.92	N	0.91
O.maculata_RoseTTAFold	0.82	Q	0.97	T	0.96	N	0.94
T.inconstans_RoseTTAFold	0.85	Q	0.86	T	0.87	N	0.87
V.parallelum_RoseTTAFold	0.83	Q	0.85	S	0.86	V	0.86
XP012819171	0.89	G	0.81	I	0.78	I	0.74
XP032228514	0.86	S	1.13	V	1.08	V	1.01
KAB1270852	0.89	G	0.9	I	0.84	I	0.79
